# Supplementary material for: Chimeras in Merlot grapevine revealed by phased assembly
Source: BMC Genomics. 2023 Jul 14;24:396. doi: 10.1186/s12864-023-09453-8 (PMC10347889; doi:10.1186/s12864-023-09453-8)
Supplement: Supplementary file 1 — Additional file 1: Additional_file_1.xls. Comparative data between whole genome sequences already published and the pseudomolecules built in this study. [file 12864_2023_9453_MOESM1_ESM.xlsx]

## Sheet: Feuil1
				Sequencing		Genome assembly									Annotation
AUTHORS	YEAR	SEQUENCING TECHNOLOGY	CULTIVAR	Sequencing coverage	Best assembly read length cutoff (length_cutoff_pr) (bp)	Assembly tool	Assembly	Assembly length (Mbp)	Number of sequences	Average length (bp)	Maximum length (bp)	N50 length (bp)	Repetitive content (%)	Number of protein-coding genes	Complete Single-Copy BUSCOs (%)	Fragmented BUSCOs (%)	Missing BUSCOs (%)
Jaillon et al	2007	Sanger	PN40024	8X				487	3514		12675	2065000		30434
Valesco et al	2007	Sanger	PN40024.12xV0	12X
Canaguier et al	2017	Sanger	PN 40024.12xV2	12X				486	14634			102851
Chin et al	2017	PacBio RS II	Cabernet sauvignon	140X			Primary assembly	591	718			2170			94	2	4
							Haplotigs	368	2037
Roach et al	2018	PacBio RS II	Chardonnay	115x		FALCON UNZIP	Primary assembly	490	854			935800			95	1.6	4.86
							Haplotigs	378	1883			318400
Minio et al	2019	PacBio RS II	Carménère			FALCON UNZIP	Primary assembly	622	1411	441386		1039379	49.6%	40684	93.3%
							Haplotigs	420	7969	52748		89565	45.7%	32425
Girollet et al	2019	PacBio RS II/10X chromium	Vitis riparia	225X		FALCON UNZIP	Primary assembly	530	1964	7054		964000	33.74%		95.4	1.1	3.5
							Haplotigs	317	3344
Massonnet et al	2020	PacBio RSII / Pacbio Sequel II	Vitis vinifera vinifera Cabernet Sauvignon chromosome-scaled	73.7 Gb (147X)	-	Custom FALCON UNZIP	hap1	449	19	23672959	34107272	23182680	54.2%	27682	96.6	1	2.4
							hap2	444	19	23379265	36594081	24161115	55.9%	25425
			Vitis vinifera vinifera Black Corinth seeded	37.5 Gb (75X)	10000	Custom FALCON UNZIP	Primary assembly	650	645	1008710	9106432	2309127	49.8%	40382	97	0.9	2.1
							Haplotigs	357	2933	121770	3227112	431929	49.1%	23613
			Vitis vinifera vinifera Black Corinth 02.1	31.5 Gb (63X)	5000	Custom FALCON UNZIP	Primary assembly	672	1272	528748	6692922	1113418	49.8%	41334	97	0.7	2.3
							Haplotigs	288	2234	129291	2398416	326122	0.47	19809
			Vitis vinifera vinifera Merlot 15	32.1 Gb (64X)	4.000*	Custom FALCON UNZIP	Primary assembly	606	1483		6322230	810939	55.9%	40522	93.9	2.1	4
							Haplotigs	244	2746		1356142	175641	50.1%	18683
			Vitis vinifera vinifera Zinfandel 03	47.2 Gb (94X)	5.000*	Custom FALCON UNZIP	Primary assembly	591	1509		7901503	1062797	56.4%	33522	96.7	1	2.3
							Haplotigs	306	2246		2609171	442393	49.9%	20028
			Vitis vinifera sylvestris DVIT3351.27	38.7 Gb (77X)	6000	Custom FALCON UNZIP	Primary assembly	670	742	903348	17898483	1778999	50.3%	40020	96.7	0.8	2.5
							Haplotigs	311	2483	125438	2565755	328781	48.3%	20342
			Vitis vinifera sylvestris DVIT3603.07	30.6 Gb (61X)	11500	Custom FALCON UNZIP	Primary assembly	663	1192	556588	7363022	1169419	49.1%	40825	96.5	0.8	2.7
							Haplotigs	234	2047	114363	1788633	239095	45.3%	16601
			Vitis vinifera sylvestris DVIT3603.16	40.9 Gb (82X)	5000	Custom FALCON UNZIP	Primary assembly	667	536	1.2444	8508439	2661144	56.4%	41062	96.7	1.1	2.2
							Haplotigs	314	2879	109385	2454813	219375	55.2%	20287
			Vitis vinifera sylvestris O34-16	42.3 Gb (85X)	6000	Custom FALCON UNZIP	Primary assembly	678	1472	461072	6389742	998597	50.2%	40272	97.2	0.8	2
							Haplotigs	252	2136	118330	2201270	241112	45.4%	17316
			Vitis arizonica b40-14	80.3 Gb (160X)	7500	Custom FALCON UNZIP	Primary assembly	604	956	632011	10746132	1536626	49.8%	34511	96.4	1	2.6
							Haplotigs	337	3550	95101	2276224	330200	46.3%	21588
			Muscadiania rotundifolia 'Trayshed'	57.5 Gb (115X)	18500	Custom FALCON UNZIP	Primary assembly	460	368	1252523	15678561	4761121	50.2%	28530	96.9	1	2.1
							Haplotigs	364	2719	134172	3669821	669154	42.8%	23887
Zou et al	2021	PacBio Sequel I	Carménère	112x	7500	Custom FALCON UNZIP	Primary assembly	623	1411	441386	5905621	1039379	49.6%		96.5	0.9	2.6
							Haplotigs	420	7969	52748	743383	89565	45.7%
		PacBio Sequel I	Riesling	118x	21500	Custom FALCON UNZIP	Primary assembly	742	528	1404943	12495899	2970313	49.7%		98.4	0.5	1.1
							Haplotigs	323	3244	99631	2705535	205547	49.7%
Sichel et al	2022	PacBio Sequel II	Merlot root	51x	31316563	Hifiasm	Hap CF	489	19	25723482	36718507	25068184	0.56	40218	98.5%	0.9%	0.6%
		PacBio Sequel II			37875940	Hifiasm	Hap MG	491	19	25872838	37875940	25373472	0.56	40293	98.2%	1.2%	0.6%
		PacBio Sequel II	Merlot leaf	47x	31335031	Hifiasm	Hap CF	490	19	25782251	36729637	25084167	0.56	40266	98.7%	0.9%	0.4%
		PacBio Sequel II			37876454	Hifiasm	Hap MG	493	19	25926416	37876454	25285236	0.56	40377	98.2%	1.2%	0.6%
