# Supplementary material for: Chimeras in Merlot grapevine revealed by phased assembly
Source: BMC Genomics. 2023 Jul 14;24:396. doi: 10.1186/s12864-023-09453-8 (PMC10347889; doi:10.1186/s12864-023-09453-8)
Supplement: Supplementary file 2 — Additional file 2: Additional_file_2.xls. PacBio and MIP data for each chimera found on Merlot-hap-MG. [file 12864_2023_9453_MOESM2_ESM.xlsx]

## Sheet: Feuil1
Additional file 2: PacBio and MIP data on each chimera found on Merlot-hap-MG
Cell Layer	Chr	Position	Merlot Leaf Hap MG PacBio		Merlot Leaf Hap CF PacBio		Merlot leaf MIP		Merlot Root Hap MG PacBio		Merlot Root Hap CF PacBio		Merlot root MIP		Cabernet		Magdeleine		Annotation of Merlot root hap MG	MIP depth over 10 for both samples	MIP CONCLUSION
L1	chr02	1351259	G/T	15/6	G	16	G	7	G	19	G	41	G	1	G	65	G	52	No	No	Missing data
L1	chr02	3007441	A/G	26/7	A	24			A	33	A	27			A	24	A	32	No
L1	chr03	3419274	T/A	12/7	T	23	T	75	T	33	T	16	T	16	T	66	T	47	CDS	Yes	Invalidated
L1	chr04	27055780	A/T	18/7	A	22	A	29	A	27	A	35	A/T	6/3	A	64	A	38	Gene	No	Missing data
L1	chr05	8794703	C/T	17/8	C	9	C	3	C	37	C	14	NA	NA	C	20	C	41	Gene	No	Missing data
L1	chr05	8797586	C/A	23/9	C	8	C/A	35/5	C	31	C	3	C	18	C	19	C	27	Gene	Yes	Validated
L1	chr05	12819049	T/A	16/7	T	25	T/A	61/5	T	24	T	32	T	21	T	50	T	31	Gene	Yes	Validated
L1	chr05	18874107	C/T	22/10	C	24			C	23	C	26			C	47	C	52	Gene
L1	chr07	16367184	C/T	23/7	C	16	C/T	172/16	C	37	C	20	C	49	C	54	C	63	No	Yes	Validated
L1	chr08	13911900	C/A	16/9	C	15	C/A/G	67/13/1	C	33	C	22	C	36	C	44	C	63	CDS	Yes	1 unexpected read
L1	chr08	18990379	A/T	16/7	A	20	T	1	A	10	A	17	NA	NA	A	53	A	31	No	No	Missing data
L1	chr09	2285675	G/T	23/7	G	22	G/T	9/3	G	34	G	24	NA	NA	G	61	G	51	No	No	Missing data
L1	chr09	7569730	A/G	16/8	A	3	A/G	20/1	A	21	A	3	A	10	A	35	A	43	No	Yes	Validated by only 1 read
L1	chr09	11451290	G/A	20/8	G	28	G/A	17/1	G	30	G	23	G	9	G	30	G	32	No	No	Missing data
L1	chr10	2278377	C/A	20/13	C	24	C/A	110/18	C	29	C	29	C	47	C	81	C	71	Gene	Yes	Validated
L1	chr10	5337832	A/G	16/10	A	11	A/G	20/6	A	24	A	12	A	4	A	44	A	48	CDS	No	Missing data
L1	chr10	10968103	A/C	18/5	A	27	A	4	A	36	A	33	A	6	A	65	A	38	Gene	No	Missing data
L1	chr10	22333673	T/A	18/6	T	28	T/A	53/26	T	28	T	14	T/A	18/6	T	85	T	63	Gene	Yes	Confusion on cell layer
L1	chr11	10058232	A/C	8/12	A	19	NA	NA	A	33	A	21	NA	NA	A	43	A	41	No	No	Missing data
L1	chr11	10357099	T/C	15/5	T	16	T/C	26/10	T	27	T	13	T	10	T	42	T	49	No	Yes	Validated
L1	chr11	13563841	T/C	10/6	T	4			T	23	T	6			T	16	T	16	No
L1	chr11	13732865	T/C	21/4	T	16	T	15	T	33	T	27	T	6	T	61	T	68	CDS	No	Missing data
L1	chr11	13734413	A/C	22/5	A	20	A	2	A	31	A	27	NA	NA	A	64	A	69	Gene	No	Missing data
L1	chr13	15741877	A/T	14/7	A	27	A	4	A	18	A	24	NA	NA	A	86	A	74	No	No	Missing data
L1	chr13	18415015	A/G	17/9	A	3			A	24	A	4			A	25	A	27	Gene
L1	chr13	22993757	T/A	16/14	T	31	T/A	17/2	T	33	T	37	T/C	10/1	T	53	T	56	No	Yes	1 unexpected read
L1	chr13	24830909	A/T	18/10	A	19	A/T	1/6	A	20	A	32	NA	NA	A	65	A	43	Gene	No	Missing data
L1	chr14	5457647	T/A	22/6	T	3	NA	NA	T	19	T	6	NA	NA	T	17	T	28	No	No	Missing data
L1	chr14	30136904	A/G	13/9	A	9	A/G	25/5	A	30	A	14	A/T	10/1	A	60	A	54	No	Yes	1 unexpected read
L1	chr15	2385711	C/T	10/6	C	2			C	16	C	2			C	26	C	21	No
L1	chr16	6369473	C/T	20/6	C	6			C	24	C	7			C	24	C	21	No
L1	chr16	15506287	C/T	22/7	C	14	C/T	12/6	C	29	C	22	NA	NA	C	62	C	27	No	No	Missing data
L1	chr16	17466134	C/T	24/8	C	16	C/T	16/3	C	28	C	17	C	8	C	45	C	67	No	No	Missing data
L1	chr17	7800769	G/A	13/5	G	20	G/A	73/4	G	22	G	14	G	21	G	49	G	21	CDS	Yes	Validated
L1	chr17	16802779	C/T	26/9	C	35	C	18	C	37	C	33	C	3	C	76	C	50	No	No	Missing data
L1	chr17	20480355	C/T	10/4	C	25	C/T	123/19	C	32	C	28	C	42	C	49	C	39	CDS	Yes	Validated
L2	chr03	17695770	G/A	23/7	A	22	G/A	3/6	G	24	A	18	G/A	1/3	A	44	A	66	Gene	No	Missing data
L2	chr05	1753844	T/C	10/8	C	17			T	24	C	11			C	55	C	43	No
L2	chr05	5349008	A/G	19/9	G	28	A/G	1/17	A	23	G	35	A	6	G	63	G	75	Gene	No	Missing data
L2	chr07	20018317	G/A	23/7	A	31	G/A	75/112	G	25	A	27	G/A	18/45	A	64	A	66	No	Yes	Validated
L2	chr08	5971148	A/G	20/10	G	26	G	10	A	30	G	17	A	4	G	71	G	56	Gene	No	Missing data
L2	chr08	8665113	A/C	18/6	C	32	A/C	64/132	A	26	C	28	A/C	13/23	C	36	C	51	No	Yes	Validated
L2	chr08	10405377	C/T	17/4	T	28	C/T	6/4	C	27	T	30	T	1	T	71	T	77	No	No	Missing data
L2	chr08	16511687	A/G	23/5	G	23	A	14	A	37	G	20	A	3	G	50	G	60	No	No	Missing data
L2	chr08	18095503	C/T	24/8	T	26	C/T	51/58	C	33	T	17	C/T	17/28	T	60	T	52	No	Yes	Validated
L2	chr10	3422488	G/T	17/5	T	31	T	6	G	30	T	23	NA	NA	T	28	T	98	No	No	Missing data
L2	chr11	1451292	C/T	22/8	T	32	C/T	9/3	C	32	T	43	C/T	3/1	T	80	T	63	No	No	Missing data
L2	chr12	7859048	A/C	22/11	C	24	C	4	A	19	C	30	NA	NA	C	66	C	58	Gene	No	Missing data
L2	chr12	14034710	T/G	15/8	G	13	T/G	46/71	T	16	G	25	T/G	20/15	G	50	G	24	No	Yes	Validated
L2	chr13	25521690	A/G	25/7	G	24	A/G	7/11	A	26	G	29	A/G	7/2	G	58	G	51	Gene	No	Missing data
L2	chr14	16511432	T/A	10/8	A	22	T/A	62/179	T	21	A	22	T/A	52/51	A	42	A	51	No	Yes	Validated
L2	chr15	20391775	T/G	20/5	G	37	T/G	38/58	T	30	G	31	T/G	8/13	G	76	G	50	CDS	Yes	Validated
L2	chr17	17822477	C/T	20/7	T	12	C/T	32/27	C	25	T	19	C/T	12/22	T	47	T	62	No	Yes	Validated
For each chimera, the cell layer is identified, the chromosome and the exact location is given according to the reference Merlot-root-Hap-MG pseudo molecule. Then for each sample the allele(s) are completed by the number of reads confirming the nucleotide. If there is only one nucleotide, all reads of this haplotype converge, when two alleles are found the number of reads supporting each one is r…
