# Supplementary material for: Chimeras in Merlot grapevine revealed by phased assembly
Source: BMC Genomics. 2023 Jul 14;24:396. doi: 10.1186/s12864-023-09453-8 (PMC10347889; doi:10.1186/s12864-023-09453-8)
Supplement: Supplementary file 3 — Additional file 3: Additional_file_3.xls. PacBio and MIP data for each chimera found on Merlot-hap-CF. [file 12864_2023_9453_MOESM3_ESM.xlsx]

## Sheet: Feuil1
Additional file 3 : MIP and PacBio data for each chimera found on Merlot-hap-CF
CELL LAYER	Chr	Pos	Merlot Leaf Hap CF PacBio		Merlot Leaf Hap MG PacBio		Merlot Leaf MIP		Merlot Root Hap CF PacBio		Merlot Root Hap MG PacBio		Merlot root MIP		Cabernet		Magdeleine		Annotation of Merlot root hap CF pseudomolecule	MIP depth is over 10 for both samples	MIP CONCLUSION
L1	chr01	622811	G/T	16/7	G	3	G	3	G	22	G	6	G	1	G	64	G	59	No	No	Missing data
L1	chr01	10384263	G/A	28/9	G	28	G	1	G	31	G	23	NA	NA	G	60	G	52	Gene	No	Missing data
L1	chr02	7380049	T/C	22/6	T	14	T	40	T	23	T	19	T	7	T	63	T	43	CDS	No	Missing data
L1	chr04	23822006	C/G	20/8	C	21	C/G	25/10	C	19	C	32	C	11	C	67	C	48	Gene	Yes	Validated
L1	chr04	25819229	A/G	12/5	A	29	A	6	A	26	A	43	A	6	A	57	A	65	No	No	Missing data
L1	chr05	22934305	C/T	22/7	C	16	NA	NA	C	21	C	30	NA	NA	C	56	C	25	Gene	No	Missing data
L1	chr05	23010268	A/G	7/31	A	29	A/G	9/2	A	33	A	19	NA	NA	A	71	A	45	No	No	Missing data
L1	chr05	25416770	C/T	15/5	C	22	C/T	125/24	C	19	C	25	C	45	C	48	C	57	No	Yes	Validated
L1	chr06	3621220	T/C	10/8	T	2	T	1	T	32	T	4	T	1	T	64	T	65	No	No	Missing data
L1	chr06	12834474	A/G	20/10	A	25			A	16	A	19			A	59	A	56	No
L1	chr07	8599845	C/T	22/8	C	26	C	4	C	30	C	33	NA	NA	C	65	C	44	Gene	No	Missing data
L1	chr07	12188378	A/G	23/8	A	29	A	8	A	29	A	33	A	3	A	46	A	44	No	No	Missing data
L1	chr08	20988006	C/T	17/11	C	24	C/T	60/22	C	29	C	35	C	7	C	65	C	43	CDS	No	Missing data
L1	chr08	22606874	T/C	18/5	T	14	T/C	16/6	T	37	T	9	T	13	T	64	T	31	No	Yes	Validated
L1	chr10	16298623	A/G	22/13	A	21	A/G	101/10	A	30	A	28	A	25	A	54	A	51	Gene	Yes	Validated
L1	chr11	7012825	G/A	23/10	G	30			G	30	G	26			G	46	G	53	Gene
L1	chr12	8907103	C/A	17/8	C	23	C/A	34/2	C	23	C	17	C	10	C	22	C	28	CDS	Yes	Validated
L1	chr12	16700578	A/G	27/14	A	17	A/G	47/15	A	37	A	16	A/G	11/1	A	52	A	35	Gene	Yes	1 unexpected read
L1	chr13	1078880	A/G	22/10	A	22			A	29	A	25			A	67	A	53	No
L1	chr13	19791949	A/T	25/8	A	22	A/T	3/3	A	28	A	29	A	1	A	61	A	48	No	No	Missing data
L1	chr13	23444751	A/T	23/9	A	28	A	9	A	30	A	29	NA	NA	A	71	A	63	Gene	No	Missing data
L1	chr14	2105195	A/C	24/7	A	17	A	9	A	25	A	23	A	9	A	64	A	52	No	No	Missing data
L1	chr14	8620581	T/C	24/7	T	21	T/C	190/16	T	24	T	21	T/C	73/1	T	53	T	42	Gene	Yes	1 unexpected read
L1	chr14	15844322	C/T	19/7	C	27	C/T	71/4	C	12	C	28	C	19	C	33	C	45	No	Yes	Validated
L1	chr15	19297087	C/T	27/8	C	26	C/T	12/2	C	33	C	33	C	7	C	53	C	53	CDS	No	Missing data
L1	chr15	20162161	G/A	23/11	G	20	G/A	11/1	G	31	G	35	G/A	11/1	G	45	G	70	CDS	Yes	1 unexpected read
L1	chr15	20298163	C/A	16/8	C	16	C	15	C	22	C	24	C	1	C	43	C	38	Gene	No	Missing data
L1	chr16	18511980	T/A	19/9	T	23			T	35	T	32			T	57	T	59	No
L1	chr17	8087306	C/A	14/7	C	13	C/A	40/7	C	23	C	15	C	3	C	35	C	47	No	No	Missing data
L1	chr17	9516464	C/G	18/8	C	27	C/G	31/13	C	32	C	16	C	7	C	75	C	66	Gene	No	Missing data
L1	chr17	12223344	A/C	18/10	A	9			A	32	A	2			A	37	A	22	Gene
L1	chr18	4105052	T/C	16/6	T	29	T/C	102/6	T	24	T	29	T	15	T	64	T	43	Gene	Yes	Validated
L1	chr18	5367698	C/A	23/6	C	33	C	6	C	34	C	41	C	1	C	79	C	63	Gene	No	Missing data
L1	chr18	11379480	G/T	22/9	G	27	G/T	15/1	G	37	G	26	G	3	G	58	G	30	Gene	No	Missing data
L1	chr18	12312986	C/A	12/4	C	26			C	27	C	32			C	73	C	26	No
L1	chr18	21684668	G/A	32/10	G	4			G	27	G	7			G	50	G	27	No
L1	chr19	6420354	C/T	9/7	C	34	C	21	C	22	C	30	C	6	C	55	C	66	CDS	No	Missing data
L2	chr04	26224776	T/C	21/7	C	28	T/C	4/1	T	34	C	29	T/C	3/2	C	73	C	56	No	No	Missing data
L2	chr05	24987737	C/T	22/11	T	26	C/T	13/31	C	31	T	28	C/T	4/5	T	70	T	61	No	No	Missing data
L2	chr06	17243628	T/A	20/10	A	20			T	44	A	38			A	94	A	58	No
L2	chr07	10337296	G/A	11/5	A	26	NA	NA	G	22	A	31	NA	NA	A	58	A	53	No	No	Missing data
L2	chr10	8445101	T/A	17/12	A	26	T/A	12/6	T	24	A	30	T/A	3/3	A	72	A	47	Gene	No	Missing data
L2	chr11	9424215	A/G	19/8	G	28	A/G	2/9	A	27	G	30	A/G	3/5	G	62	G	57	Gene	No	Missing data
L2	chr12	22268147	A/T	22/9	T	11	A	6	A	21	T	12	A	3	T	46	T	27	CDS	No	Missing data
L2	chr14	3806097	T/C	9/6	C	21	T/C	5/8	T	30	C	28	T/C	4/4	C	35	C	29	No	No	Missing data
L2	chr15	13526354	A/G	23/8	G	26	A/G	8/21	A	29	G	35	A/G	5/2	G	49	G	60	CDS	No	Missing data
L2	chr17	3559600	C/T	20/10	T	16			C	32	T	23			T	56	T	49	Gene
L2	chr17	7610259	C/T	15/5	T	30	C/T	6/29	C	24	T	27	C/T	4/6	T	64	T	46	Gene	Yes	Validated
L2	chr18	12292200	G/A	19/8	A	28	G/A	56/67	G	35	A	35	G/A/C	16/27/1	A	64	A	77	No	Yes	1 unexpected read
L2	chr19	468364	G/T	25/10	T	32			G	32	T	29			T	74	T	66	CDS
L2	chr19	17464909	A/G	19/6	G	10			A	21	G	4			G	23	G	15	No
For each chimera, the cell layer is identified, the chromosome and the exact location is given according to the reference Merlot-root-Hap-CF pseudo molecule. Then for each sample the allele(s) are completed by the number of reads confirming the nucleotide. If there is only one nucleotide, all reads of this haplotype converge, when two alleles are found the number of reads supporting each one is r…
